# Supplementary material for: Expression of TRAF6 in peripheral blood B cells of patients with myasthenia gravis
Source: BMC Neurol. 2022 Aug 17;22:302. doi: 10.1186/s12883-022-02833-9 (PMC9382794; doi:10.1186/s12883-022-02833-9)
Supplement: Supplementary file 1 — Additional file 1. Data and information of Healthy Control. Data and information of MG patients with acute aggravation. Data and information of MG patients with MMS. Before and after treatment data of MG patients followed up. [file 12883_2022_2833_MOESM1_ESM.xls]

## Sheet: All data
Data and information of Healthy Control
(Data includes data of TRAF6 positive ratio in CD19+ B cell and TRAF6 positive ratio in CD19+ CD27+ B cell; Information includes age and sex information)
	name	TRAF6 positive ratio in CD19+ B cell	TRAF6 positive ratio in CD19+ CD27+ B cell	sex	age
HC1	Shukui Yan	2.23	0.06	male	72
HC2	Yongqin Zhang	1.18	0.64	female	58
HC3	Huimin Zhao	1.16	0.19	female	82
HC4	Xue Zhao	1.65	1.85	female	27
HC5	Baoxiang Bian	0.34	0.11	male	82
HC6	Xueqing Chen	0.46	0.261	male	63
HC7	Fengmei Bai	1.45	0.16	female	59
HC8	Xuemin Du	0.01	0.33	male	69
HC9	Shusen Han	1.37	0.22	male	61
HC10	Hongdeng Zhao	0.19	0.3	male	70
HC11	Weiru Hua	2.16	0.05	female	65
HC12	Wenjun Li	0.17	0.33	female	79
HC13	Xiuyuan Ma	0.94	0.21	female	75
HC14	Changhe Sun	0.36	0.293	male	71
HC15	Xiuzhen Zhao	0.153	0.23	female	64
HC16	Wei Zhang	1.03	1.73	female	30
HC17	Guidong Wu	0.47	0.16	female	65
HC18	Qi Tian	2.74	2.94	female	30
HC19	Zhenying Li	0.57	0.17	female	58
HC20	Lifang Zhu	0.85	0.86	female	76
HC21	Xiuying Duan	0.73	0.02	female	78
HC22	Weiguang Cai	1.21	0.1	male	68
HC23	Wenli Zhang	0.89	0.19	female	66
HC24	Zhezeng Liu	0.46	0.16	male	64
HC25	Weilin Shao	5.94	0.38	male	61
HC26	Zhuoran Zhang	0.93	0.57	male	28
HC27	Zhenning Huang	0.57	1.13	male	27
HC28	Yulin Li	1.13	0.27	female	27
HC29	Tianxiang Zhang	1.12	0.13	male	28
HC30	Yuqin Deng	1.88	0.05	female	68
HC31	Yonglan Wang	0.15	0.21	female	67
HC32	Yue Li	1.19	0.7	female	25
HC33	Rongjun Xing	2.65	0.62	male	25
HC34	Guoping Gao	0.25	0.236	female	72
HC35	Yueqin Zhai	0.32	0.3	female	61
HC36	Wenyan Zhang	0.62	1.94	female	38
HC37	Huimin Cui	0.24	0.18	female	69
HC38	Pei Zeng	2.34	0.47	female	28
HC39	Nuo Cheng	0.86	2.85	female	24
HC40	Shulan Liu	2.62	0.55	female	61
HC41	Chen Du	0.62	0.13	female	26
HC42	Longgui Liu	3.22	0.36	male	58
HC43	Yulai Liu	0	0.33	male	71
Data and information of MG patients with acute aggravation
Data includes data of TRAF6 positive ratio in CD19+ B cell and TRAF6 positive ratio in CD19+ CD27+ B cell; OMG: ocular MG ; GMG: generalized MG; MGFA: MG Foundation of America; ADL:Activities of Daily Living Score; acute:patients with acute aggravation of MG; MMS:minimal manifestation state;treatment: Immunotherapy refers to steroids, immunoglobulins, immunosuppressants.
	name	TRAF6 positive ratio in CD19+ B cell	TRAF6 positive ratio in CD19+ CD27+ B cell	sex	age	onset age	thymus	antibody	OMG/GMG	MGFA	ADL	acute/MMS	treatment
Patient1	Duan.baolong	1.44	1.24	male	49	49	Thymic hyperplasia	ACHR（+）	GMG	ⅡB	5	acute	None
Patient2	Guo,huirong	4.52	6.5	female	32	32	Normal	-	GMG	ⅢB	6	acute	None
Patient10	Wu,xiuzhen	3.1	2.83	female	71	58	Thymoma	ACHR（+）	GMG	ⅢB	8	acute	None
Patient11	Zhang,lian	11.93	13.12	male	80	77	Normal	ACHR（+）	GMG	ⅢA	9	acute	None
Patient12	Bai,shukun	0.55	0.12	female	57	57	Normal	ACHR（+）	GMG	ⅢB	6	acute	None
Patient14	Dou,youxia	3	5.36	female	59	53	Thymoma	ACHR（+）	GMG	ⅢB	11	acute	None
Patient15	Fan,yuxiu	6.7	6.3	female	43	43	Normal	ACHR（+）	GMG	ⅡB	7	acute	None
Patient16	Guo,xifen	5.3	4.72	female	74	73	Normal	ACHR（+）	GMG	ⅣB	9	acute	None
Patient19	Jing,chunsong	14.37	9.69	male	41	41	Thymoma	ACHR（+）	GMG	ⅣB	14	acute	None
Patient20	Guo,xifen	9.91	14.42	female	35	35	Normal	ACHR（+）	GMG	ⅢB	10	acute	None
Patient21	Liu,fengfeng	1.1	1.66	female	36	36	Normal	ACHR（+）	GMG	ⅡB	3	acute	None
Patient23	Liu,jinhai	3.07	3.22	male	51	51	Normal	ACHR（+）	GMG	ⅡB	4	acute	None
Patient25	liu,yonglin	3.5	7.3	male	69	68	Normal	ACHR（+）	GMG	ⅢB	14	acute	None
Patient26	Liu,zhongyan	6.7	5.89	male	66	58	Normal	ACHR（+）	GMG	ⅢB	8	acute	None
Patient27	Ren,haidan	2.66	2.83	female	39	29	Normal	ACHR（+）	GMG	ⅡB	4	acute	None
Patient29	Sun,wensuo	4.1	7.09	male	61	61	Normal	-	GMG	ⅡA	5	acute	None
Patient3	Li,suwen	4.5	6	female	83	73	Normal	ACHR（+）	GMG	ⅢB	5	acute	None
Patient32	Wang,hancun	3.35	3.24	male	84	84	Normal	ACHR（+）	GMG	ⅢA	6	acute	None
Patient34	Wang,yumei	10.29	6.7	female	89	84	Normal	ACHR（+）	GMG	ⅢB	11	acute	None
Patient37	Zhang,guangyi	1.54	0.84	female	61	61	Thymic hyperplasia	ACHR（+）	GMG	ⅢB	7	acute	None
Patient38	Zhang,rujuan	1.11	3.02	male	66	66	Normal	ACHR（+）	GMG	ⅢB	5	acute	None
Patient4	Shao,qihua	0.97	0.3	female	71	68	Normal	ACHR（+）	GMG	ⅡB	7	acute	None
Patient41	Zhao,kun	9.07	2.78	male	74	74	Normal	ACHR（+）	GMG	ⅢA	9	acute	None
Patient5	Shi,shumin	2.07	1.6	female	58	57	Thymoma	ACHR（+）	GMG	ⅣB	15	acute	None
Patient6	Tian,yun	9.7	1.71	female	31	30	Thymic hyperplasia	ACHR（+）	GMG	ⅢB	11	acute	None
Patient7	Wang,jian	0.48	0.27	male	43	43	Normal	ACHR（+）	GMG	ⅡB	4	acute	None
Patient8	Wang,xiuyue	1.5	0.75	female	61	61	Normal	-	GMG	ⅡB	5	acute	None
Patient9	Wu,shidong	2.3	5	male	39	53	Normal	ACHR（+）	GMG	ⅡB	5	acute	None
Patient13	Chen,huancong	1.23	1.59	male	70	70	Normal	ACHR（+）	OMG	I	3	acute	None
Patient17	Jiang,suhua	1.79	3.99	female	59	56	Thymoma	ACHR（+）	OMG	I	3	acute	None
Patient18	Jin,deyue	0.97	0.65	male	57	57	Normal	ACHR（+）	OMG	I	2	acute	None
Patient22	Liu,guozhu	0.11	0.69	male	57	57	Normal	ACHR（+）	OMG	I	2	acute	None
Patient24	Liu,runsheng	1.73	1.19	male	78	78	Normal	ACHR（+）	OMG	I	2	acute	None
Patient28	Shang,dezhu	3.69	7.23	male	50	47	Thymoma	ACHR（+）	OMG	I	4	acute	None
Patient30	Tang,ruiming	0.39	0.04	male	71	71	Normal	ACHR（+）	OMG	I	2	acute	None
Patient31	Wang,guilian	1.11	0.1	female	72	69	Normal	ACHR（+）	OMG	I	3	acute	None
Patient33	Wang,quanjin	0.31	0.71	male	55	55	Normal	ACHR（+）	OMG	I	2	acute	None
Patient35	Wei,xueying	1.89	2.28	female	32	32	Normal	ACHR（+）	OMG	I	3	acute	None
Patient36	Yan,yu	7.24	3.17	male	71	71	Normal	ACHR（+）	OMG	I	6	acute	None
Patient39	Zhang,wenjun	6.67	2.9227	male	73	73	Normal	-	OMG	I	4	acute	None
Patient40	Zhang,xiaoshu	3.11	4.39	female	31	30	Thymoma	ACHR（+）	OMG	I	6	acute	None
Patient42	Zhou,jinxia	2.11	2.77	female	53	39	Thymoma	ACHR（+）	OMG	I	3	acute	None
Data and information of MG patients with MMS
Data includes data of TRAF6 positive ratio in CD19+ B cell and TRAF6 positive ratio in CD19+ CD27+ B cell; OMG: ocular MG ; GMG: generalized MG; MGFA: MG Foundation of America; ADL:Activities of Daily Living Score; acute:patients with acute aggravation of MG; MMS:minimal manifestation state;treatment: Immunotherapy refers to steroids, immunoglobulins, immunosuppressants.
	name	TRAF6 positive ratio in CD19+ B cell	TRAF6 positive ratio in CD19+ CD27+ B cell	sex	age	onset age	thymus	antibody	OMG/GMG	MGFA	ADL	acute/MMS	treatment
Patiwnt45	Chen,fang	1.88	5.42	female	49	49	Normal	ACHR（+）	OMG			MMS	pyridostigmine bromide
Patiwnt46	Dong,yuping	1.57	2	female	64	62	Normal	ACHR（+）	OMG			MMS	corticosteroid
Patiwnt48	Fan,jinling	2.53	1.44	female	68	50	Thymoma	ACHR（+）	OMG			MMS	Azathioprine
Patiwnt49	Fang,shiling	0.62	0.83	male	69	69	Normal	ACHR（+）	OMG			MMS	pyridostigmine bromide
Patiwnt50	Fu,qisheng	1.9	1.28	male	69	60	Normal	ACHR（+）	OMG			MMS	corticosteroid
Patiwnt52	Han,zhihua	4.44	4.43	male	62	60	Normal	ACHR（+）	OMG			MMS	pyridostigmine bromide
Patiwnt53	Hu,zhenxin	0.99	3.67	male	25	20	Normal	ACHR（+）	OMG			MMS	Tacrolimus
Patiwnt55	Li,qingsheng	1.28	1.16	male	65	64	Normal	ACHR（+）	OMG			MMS	corticosteroid
Patiwnt57	Li,yanxia	1.97	1.24	female	61	58	Thymoma	ACHR（+）	OMG			MMS	Tacrolimus
Patiwnt58	Liu,xiuling	1.11	0.14	female	65	64	Normal	ACHR（+）	OMG			MMS	Azathioprine and corticosteroid
Patiwnt59	Liu,yongbo	0.08	0.04	male	50	45	Normal	ACHR（+）	OMG			MMS	pyridostigmine bromide
Patiwnt60	Liu,zexiang	0.27	0.4	male	62	60	Normal	-	OMG			MMS	Tacrolimus
Patiwnt61	Lu,zhuang	1.47	0.19	male	34	32	Thymoma	ACHR（+）	OMG			MMS	Tacrolimus
Patiwnt64	Miao,jian	3.64	1.09	male	58	55	Thymoma	ACHR（+）	OMG			MMS	corticosteroid
Patiwnt65	Ni,guiyun	3.4	3.65	female	68	65	Normal	ACHR（+）	OMG			MMS	Tacrolimus
Patiwnt70	Tong,baplu	1.65	6.51	male	79	79	Normal	-	OMG			MMS	pyridostigmine bromide
Patiwnt71	Wang,haohao	0.87	0.82	female	22	21	Normal	ACHR（+）	OMG			MMS	Tacrolimus
Patiwnt73	Wang,junrong	4.76	7.69	female	55	41	Normal	-	OMG			MMS	corticosteroid
Patiwnt76	Wang,yongfeng	5.36	4.46	male	54	50	Thymoma	ACHR（+）	OMG			MMS	corticosteroid
Patiwnt78	Xue,rong	0.47	0.66	female	70	68	Normal	ACHR（+）	OMG			MMS	corticosteroid
Patiwnt81	Yin,zhongkui	3.33	2.05	male	83	79	Normal	ACHR（+）	OMG			MMS	Azathioprine and corticosteroid
Patiwnt83	Wang,guiqinn	5.91	4.18	female	65	60	Normal	ACHR（+）	OMG			MMS	pyridostigmine bromide
Patiwnt84	Yue,bin	0.02	0.25	male	52	50	Normal	ACHR（+）	OMG			MMS	Tacrolimus
Patiwnt85	Zhang,qingchang	1.52	1.13	male	59	58	Normal	ACHR（+）	OMG			MMS	pyridostigmine bromide
Patiwnt43	Bai,yishan	5.64	4.19	male	62	60	Normal	ACHR（+）	GMG			MMS	Tacrolimus
Patiwnt44	Chai,xiaoxue	3.14	4.13	female	25	23	Normal	ACHR（+）	GMG			MMS	Tacrolimus
Patiwnt47	Fan,borong	0.7	0.68	female	44	43	Normal	ACHR（+）	GMG			MMS	Tacrolimus and corticosteroid
Patiwnt51	Guo,kaiyun	3.8	5.6	female	61	60	Thymoma	ACHR（+）	GMG			MMS	Tacrolimus
Patiwnt54	Huang,jun	5.22	5.03	female	82	80	Thymoma	ACHR（+）	GMG			MMS	corticosteroid
Patiwnt56	Li,xiaoling	0.17	0.33	female	43	32	Thymoma	ACHR（+）	GMG			MMS	pyridostigmine bromide
Patiwnt62	Ma,jie	2.92	2.72	female	34	24	Normal	ACHR（+）	GMG			MMS	pyridostigmine bromide
Patiwnt63	Ma,xiiufen	2.84	2.22	female	68	41	Normal	ACHR（+）	GMG			MMS	corticosteroid
Patiwnt66	Ren,guilan	1.18	1.06	female	77	75	Normal	ACHR（+）	GMG			MMS	corticosteroid
Patiwnt67	Shang,jihong	1.77	14.14	female	70	67	Normal	ACHR（+）	GMG			MMS	Tacrolimus and corticosteroid
Patiwnt68	Suo,jianguang	5.4	6.57	male	53	50	Normal	MUsk（+）	GMG			MMS	Tacrolimus
Patiwnt69	Tian,xiang	3.37	3.21	female	56	56	Thymoma	ACHR（+）	GMG			MMS	Tacrolimus and corticosteroid
Patiwnt72	Wang,jian	0.38	0.62	male	57	56	Thymoma	ACHR（+）	GMG			MMS	Tacrolimus and corticosteroid
Patiwnt74	Wang,lei	0.76	0.93	male	68	64	Normal	ACHR（+）	GMG			MMS	pyridostigmine bromide
Patiwnt75	Wang,qiuling	7	11.05	female	62	61	Thymoma	ACHR（+）	GMG			MMS	Tacrolimus
Patiwnt77	Wang,yunfeng	3.85	10.85	male	68	67	Normal	ACHR（+）	GMG			MMS	corticosteroid
Patiwnt79	Yang,junchun	1.8	1.01	male	52	50	Normal	ACHR（+）	GMG			MMS	corticosteroid
Patiwnt80	Yin,yuqi	1.66	0.96	male	64	60	Normal	ACHR（+）	GMG			MMS	corticosteroid
Patiwnt82	Yin,zhengyi	1.23	2.31	male	74	70	Normal	ACHR（+）	GMG			MMS	pyridostigmine bromide
Patiwnt86	Zhao,baodong	1.9	1.32	male	51	48	Thymoma	ACHR（+）	GMG			MMS	Cyclophosphamide
Patiwnt87	Zheng,guiqinn	2.76	3.32	female	59	44	Thymoma	ACHR（+）	GMG			MMS	Tacrolimus and corticosteroid
Patiwnt88	Zhou,fuling	3.51	2.48	female	55	52	Normal	ACHR（+）	GMG			MMS	Tacrolimus
Patiwnt89	Zhou,qiuxia	4.07	2.61	female	47	45	Thymoma	ACHR（+）	GMG			MMS	Tacrolimus
before and after treatment data of MG patients followed up
Data includes data of TRAF6 positive ratio in CD19+ B cell and TRAF6 positive ratio in CD19+ CD27+ B cell; ADL:Activities of Daily Living Score; treatment: Immunotherapy refers to steroids, immunoglobulins, immunosuppressants.
		before treatment				after treatment
	name	TRAF6 positive ratio in CD19+ B cell	TRAF6 positive ratio in CD19+ CD27+ B cell	ADL		TRAF6 positive ratio in CD19+ B cell	TRAF6 positive ratio in CD19+ CD27+ B cell	ADL	treatment
Patient1	Duan.baolong	1.44	1.24	5		2.48	1.9	2	Tacrolimus and corticosteroid
Patient2	Guo,huirong	4.52	6.5	6		0.21	0.22	1	corticosteroid
Patient10	Wu,xiuzhen	3.1	2.83	8		2.74	2.41	2	Tacrolimus and corticosteroid
Patient11	Zhang,lian	11.93	13.12	9		0.23	1.07	2	corticosteroid
Patient3	Li,suwen	4.5	6	5		1.24	0.68	2	Tacrolimus and corticosteroid
Patient4	Shao,qihua	0.97	0.3	7		0.04	0.06	3	corticosteroid
Patient5	Shi,shumin	2.07	1.6	15		0.4	0.56	2	corticosteroid
Patient6	Tian,yun	9.7	1.71	11		0.17	0.24	1	Tacrolimus and corticosteroid
Patient7	Wang,jian	0.48	0.27	4		0.19	0.23	2	corticosteroid
Patient8	Wang,xiuyue	1.5	0.75	5		0.74	0.3	1	corticosteroid
Patient9	Wu,shidong	2.3	5	5		3.05	3.06	2	Tacrolimus and corticosteroid

## Sheet: Figure 1
A:TRAF6 positive ratio of B cell								B:TRAF6 positive ratio of memory B cell
HC	MG	OMG(acute)	GMG(acute)	OMG(MMS)	GMG(MMS)			HC	MG	OMG(acute)	GMG(acute)	OMG(MMS)	GMG(MMS)
2.23	1.44	1.23	1.44	1.88	5.64			0.06	1.24	1.59	1.24	5.42	4.19
1.18	4.52	1.79	4.52	1.57	3.14			0.64	6.5	3.99	6.5	2	4.13
1.16	4.5	0.97	4.5	2.53	0.7			0.19	6	0.65	6	1.44	0.68
1.65	0.97	0.11	0.97	0.62	3.8			1.85	0.3	0.69	0.3	0.83	5.6
0.34	2.07	1.73	2.07	1.9	5.22			0.11	1.6	1.19	1.6	1.28	5.03
0.46	9.7	3.69	9.7	4.44	0.17			0.261	1.71	7.23	1.71	4.43	0.33
1.45	0.48	0.39	0.48	0.99	2.92			0.16	0.27	0.04	0.27	3.67	2.72
0.01	1.5	1.11	1.5	1.28	2.84			0.33	0.75	0.1	0.75	1.16	2.22
1.37	2.3	0.31	2.3	1.97	1.18			0.22	5	0.71	5	1.24	1.06
0.19	3.1	1.89	3.1	1.11	1.77			0.3	2.83	2.28	2.83	0.14	14.14
2.16	11.93	7.24	11.93	0.08	5.4			0.05	13.12	3.17	13.12	0.04	6.57
0.17	0.55	6.67	0.55	0.27	3.37			0.33	0.12	2.9227	0.12	0.4	3.21
0.94	1.23	3.11	3	1.47	0.38			0.21	5.36	4.39	5.36	0.19	0.62
0.36	3	2.11	6.7	3.64	0.76			0.293	6.3	2.77	6.3	1.09	0.93
0.153	6.7		5.3	3.4	7			0.23	4.72		4.72	3.65	11.05
1.03	5.3		14.37	1.65	3.85			1.73	9.69		9.69	6.51	10.85
0.47	1.79		9.91	0.87	1.8			0.16	14.42		14.42	0.82	1.01
2.74	0.97		1.1	4.76	1.66			2.94	1.66		1.66	7.69	0.96
0.57	14.37		3.07	5.36	1.23			0.17	3.22		3.22	4.46	2.31
0.85	9.91		3.5	0.47	1.9			0.86	7.3		7.3	0.66	1.32
0.73	1.1		6.7	3.33	2.76			0.02	5.89		5.89	2.05	3.32
1.21	0.11		2.66	5.91	3.51			0.1	2.83		2.83	4.18	2.48
0.89	3.07		4.1	0.02	4.07			0.19	7.09		7.09	0.25	1.9
0.46	1.73		3.35	1.52	2.48			0.16	3.24		3.24	1.13	0.22
5.94	3.5		10.29		0.21			0.38	6.7		6.7		2.41
0.93	6.7		1.54		2.74			0.57	0.84		0.84		1.07
0.57	2.66		1.11		0.23			1.13	3.02		3.02		0.68
1.13	3.69		9.07		1.24			0.27	2.78		2.78		0.06
1.12	4.1				0.04			0.13	1.59				0.56
1.88	0.39				0.4			0.05	3.99				0.24
0.15	1.11				0.17			0.21	0.65				0.23
1.19	3.35				0.19			0.7	0.69				0.3
2.65	0.31				0.74			0.62	1.19				3.06
0.25	10.29				3.05			0.236	7.23
0.32	1.89							0.3	0.04
0.62	7.24							1.94	0.1
0.24	1.54							0.18	0.71
2.34	1.11							0.47	2.28
0.86	6.67							2.85	3.17
2.62	3.11							0.55	2.9227
0.62	9.07							0.13	4.39
3.22	2.11							0.36	2.77
0	5.64							0.33	5.42
	3.14								2
	1.88								1.44
	1.57								0.83
	0.7								1.28
	2.53								4.43
	0.62								3.67
	1.9								1.16
	3.8								1.24
	4.44								0.14
	0.99								0.04
	5.22								0.4
	1.28								0.19
	0.17								1.09
	1.97								3.65
	1.11								6.51
	0.08								0.82
	0.27								7.69
	1.47								4.46
	2.92								0.66
	2.84								2.05
	3.64								4.18
	3.4								0.25
	1.18								1.13
	1.77								4.19
	5.4								4.13
	3.37								0.68
	1.65								5.6
	0.87								5.03
	0.38								0.33
	4.76								2.72
	0.76								2.22
	7								1.06
	5.36								14.14
	3.85								6.57
	0.47								3.21
	1.8								0.62
	1.66								0.93
	3.33								11.05
	1.23								10.85
	5.91								1.01
	0.02								0.96
	1.52								2.31
	1.9								1.32
	2.76								3.32
	3.51								2.48
	4.07								2.61

## Sheet: Figure 2
A:TRAF6 positive ratio of B cell					B:TRAF6 positive ratio of memory B cell						C：OMG-TRAF6 positive ratio of B cell				D：GMG-TRAF6 positive ratio of B cell					E:OMG-TRAF6 positive ratio of memory B cell						F:GMG-TRAF6 positive ratio of memory B cell
MGFA-Ⅰ	MGFA-Ⅱ	MGFA-Ⅲ	MGFA-Ⅳ		MGFA-Ⅰ	MGFA-Ⅱ	MGFA-Ⅲ	MGFA-Ⅳ			TRAF6 ratio	ADL			TRAF6 ratio	ADL				TRAF6 ratio	ADL					TRAF6 ratio	ADL
1.23	1.44	11.93	2.07		1.59	1.24	13.12	1.6			1.23	3			1.44	5				1.59	3					1.24	5
1.79	4.52	3.35	5.3		3.99	6.5	3.24	4.72			1.79	3			4.52	6				3.99	3					6.5	6
0.97	4.1	9.07	14.37		0.65	7.09	2.78	9.69			0.97	2			3.1	8				0.65	2					2.83	8
0.11	0.97	4.5			0.69	0.3	6				0.11	2			11.93	9				0.69	2					13.12	9
1.73	0.48	9.7			1.19	0.27	1.71				1.73	2			0.55	6				1.19	2					0.12	6
3.69	1.5	3.1			7.23	0.75	2.83				3.69	4			3	11				7.23	4					5.36	11
0.39	2.3	0.55			0.04	5	0.12				0.39	2			6.7	7				0.04	2					6.3	7
1.11	6.7	3			0.1	6.3	5.36				1.11	3			5.3	9				0.1	3					4.72	9
0.31	1.1	9.91			0.71	1.66	14.42				0.31	2			14.37	14				0.71	2					9.69	14
1.89	3.07	3.5			2.28	3.22	7.3				1.89	3			9.91	10				2.28	3					14.42	10
7.24	2.66	6.7			3.17	2.83	5.89				7.24	6			1.1	3				3.17	6					1.66	3
6.67		10.29			2.9227		6.7				6.67	4			3.07	4				2.9227	4					3.22	4
3.11		1.54			4.39		0.84				3.11	6			3.5	14				4.39	6					7.3	14
2.11		1.11			2.77		3.02				2.11	3			6.7	8				2.77	3					5.89	8
															2.66	4										2.83	4
															4.1	5										7.09	5
															4.5	5										6	5
															3.35	6										3.24	6
															10.29	11										6.7	11
															1.54	7										0.84	7
															1.11	5										3.02	5
															0.97	7										0.3	7
															9.07	9										2.78	9
															2.07	15										1.6	15
															9.7	11										1.71	11
															0.48	4										0.27	4
															1.5	5										0.75	5
															2.3	5										5	5

## Sheet: Figure 3
C：TRAF6 positive ratio of B cell				D:TRAF6 positive ratio of memory B cell
before treatment	after treatment			before treatment	after treatment
1.44	2.48			1.24	1.9
4.52	0.21			6.5	0.22
3.1	2.74			2.83	2.41
11.93	0.23			13.12	1.07
4.5	1.24			6	0.68
0.97	0.04			0.3	0.06
2.07	0.4			1.6	0.56
9.7	0.17			1.71	0.24
0.48	0.19			0.27	0.23
1.5	0.74			0.75	0.3
2.3	3.05			5	3.06
